# Supplementary material for: Quantifying Cancer Healthcare Costs for Adolescents and Young Adults in Queensland, Australia
Source: Healthcare (Basel). 2025 Dec 16;13(24):3302. doi: 10.3390/healthcare13243302 (PMC12733226; doi:10.3390/healthcare13243302)
Supplement: Supplementary file 1 [file healthcare-13-03302-s001.zip]

Archive with 1 entries (1 files):
- healthcare-3975552-supplementary.docx
